# Supplementary material for: PCR effects of melting temperature adjustment of individual primers in degenerate primer pools
Source: PeerJ. 2019 Mar 4;7:e6570. doi: 10.7717/peerj.6570 (PMC6404654; doi:10.7717/peerj.6570)
Supplement: Table S3 [file peerj-07-6570-s007.xlsx]

## Sheet: S3
Sequencing Run	Sample Name	Primer Set	Template	Sequencer	PhiX (%)	Annealing Temp. (°C)	Ref. Figure / Supp. Table	Rarefaction Depth
1	Ankur19-EMP-LM-40_S19	EMP	LMC	MiniSeq	0.2	40	2	17500		Primer Sets
1	Ankur20-EMP-LM-40_S20	EMP	LMC	MiniSeq	0.2	40	2	17500		EMP	Earth Microbiome Primer Set
1	Ankur21-EMP-LM-40_S21	EMP	LMC	MiniSeq	0.2	40	2	17500		ShortEMP	Shortened EMP Primer Set
1	Ankur22-EMP-LM-40_S22	EMP	LMC	MiniSeq	0.2	40	2	17500		LongEMP	Elongated EMP Primer Set
1	Ankur23-EMP-LM-40_S23	EMP	LMC	MiniSeq	0.2	40	2	17500		NoLinker_ShortEMP	Shortened EMP Primer set without Fluidigm linkers
1	Ankur24-EMP-LM-40_S24	EMP	LMC	MiniSeq	0.2	40	2	17500
1	Ankur25-EMP-LM-45_S25	EMP	LMC	MiniSeq	0.2	45	2	17500		Templates
1	Ankur26-EMP-LM-45_S26	EMP	LMC	MiniSeq	0.2	45	2	17500		LMC	Lake Michigan Sediment
1	Ankur27-EMP-LM-45_S27	EMP	LMC	MiniSeq	0.2	45	2	17500		Feces	Feces Feces
1	Ankur28-EMP-LM-45_S28	EMP	LMC	MiniSeq	0.2	45	2	17500		Soil	Garden Soil
1	Ankur29-EMP-LM-45_S29	EMP	LMC	MiniSeq	0.2	45	2	17500		Zymo	ZymoBIOMICS Microbial Community Standard
1	Ankur30-EMP-LM-45_S30	EMP	LMC	MiniSeq	0.2	45	2	17500
1	Ankur31-EMP-LM-50_S31	EMP	LMC	MiniSeq	0.2	50	2	17500
1	Ankur32-EMP-LM-50_S32	EMP	LMC	MiniSeq	0.2	50	2	17500
1	Ankur33-EMP-LM-50_S33	EMP	LMC	MiniSeq	0.2	50	2	17500
1	Ankur34-EMP-LM-50_S34	EMP	LMC	MiniSeq	0.2	50	2	17500
1	Ankur35-EMP-LM-50_S35	EMP	LMC	MiniSeq	0.2	50	2	17500
1	Ankur36-EMP-LM-50_S36	EMP	LMC	MiniSeq	0.2	50	2	17500
1	Ankur55-Shorty-LM-40_S55	ShortEMP	LMC	MiniSeq	0.2	40	2, 4	17500, 30000
1	Ankur56-Shorty-LM-40_S56	ShortEMP	LMC	MiniSeq	0.2	40	2, 4	17500, 30000
1	Ankur57-Shorty-LM-40_S57	ShortEMP	LMC	MiniSeq	0.2	40	2, 4	17500, 30000
1	Ankur58-Shorty-LM-40_S58	ShortEMP	LMC	MiniSeq	0.2	40	2, 4	17500, 30000
1	Ankur59-Shorty-LM-40_S59	ShortEMP	LMC	MiniSeq	0.2	40	2, 4	17500, 30000
1	Ankur60-Shorty-LM-40_S60	ShortEMP	LMC	MiniSeq	0.2	40	2, 4	17500, 30000
1	Ankur61-Shorty-LM-45_S61	ShortEMP	LMC	MiniSeq	0.2	45	2, 4	17500, 30000
1	Ankur62-Shorty-LM-45_S62	ShortEMP	LMC	MiniSeq	0.2	45	2, 4	17500, 30000
1	Ankur63-Shorty-LM-45_S63	ShortEMP	LMC	MiniSeq	0.2	45	2, 4	17500, 30000
1	Ankur64-Shorty-LM-45_S64	ShortEMP	LMC	MiniSeq	0.2	45	2, 4	17500, 30000
1	Ankur65-Shorty-LM-45_S65	ShortEMP	LMC	MiniSeq	0.2	45	2, 4	17500, 30000
1	Ankur66-Shorty-LM-45_S66	ShortEMP	LMC	MiniSeq	0.2	45	2, 4	17500, 30000
1	Ankur67-Shorty-LM-50_S67	ShortEMP	LMC	MiniSeq	0.2	50	2, 4	17500, 30000
1	Ankur68-Shorty-LM-50_S68	ShortEMP	LMC	MiniSeq	0.2	50	2, 4	17500, 30000
1	Ankur69-Shorty-LM-50_S69	ShortEMP	LMC	MiniSeq	0.2	50	2, 4	17500, 30000
1	Ankur70-Shorty-LM-50_S70	ShortEMP	LMC	MiniSeq	0.2	50	2, 4	17500, 30000
1	Ankur71-Shorty-LM-50_S71	ShortEMP	LMC	MiniSeq	0.2	50	2, 4	17500, 30000
1	Ankur72-Shorty-LM-50_S72	ShortEMP	LMC	MiniSeq	0.2	50	2, 4	17500, 30000
2	125146159_Ankur65_S11	ShortEMP	LMC	MiniSeq	0.01	40	4	30000
2	125146160_Ankur66_S12	ShortEMP	LMC	MiniSeq	0.01	40	4	30000
2	125146161_Ankur70_S16	ShortEMP	LMC	MiniSeq	0.01	40	4	30000
2	125148154_Ankur62_S8	ShortEMP	LMC	MiniSeq	0.01	40	4	30000
2	125149155_Ankur55_S1	ShortEMP	LMC	MiniSeq	0.01	40	4	30000
2	125149157_Ankur63_S9	ShortEMP	LMC	MiniSeq	0.01	40	4	30000
2	125150133_Ankur57_S3	ShortEMP	LMC	MiniSeq	0.01	45	4	30000
2	125150134_Ankur61_S7	ShortEMP	LMC	MiniSeq	0.01	45	4	30000
2	125154154_Ankur58_S4	ShortEMP	LMC	MiniSeq	0.01	45	4	30000
2	125155134_Ankur68_S14	ShortEMP	LMC	MiniSeq	0.01	45	4	30000
2	125156142_Ankur59_S5	ShortEMP	LMC	MiniSeq	0.01	45	4	30000
2	125157143_Ankur64_S10	ShortEMP	LMC	MiniSeq	0.01	45	4	30000
2	125164093_Ankur56_S2	ShortEMP	LMC	MiniSeq	0.01	50	4	30000
2	125166096_Ankur72_S18	ShortEMP	LMC	MiniSeq	0.01	50	4	30000
2	125167074_Ankur69_S15	ShortEMP	LMC	MiniSeq	0.01	50	4	30000
2	125168069_Ankur60_S6	ShortEMP	LMC	MiniSeq	0.01	50	4	30000
2	125169062_Ankur67_S13	ShortEMP	LMC	MiniSeq	0.01	50	4	30000
2	125169064_Ankur71_S17	ShortEMP	LMC	MiniSeq	0.01	50	4	30000
3	149655590_515-806-LMC-5_S158	EMP	LMC	MiSeq	0.2	50	3	11553
3	149656577_515-806-LMC-4_S157	EMP	LMC	MiSeq	0.2	50	3	11553
3	149658573_515-806-LMC-6_S159	EMP	LMC	MiSeq	0.2	50	3	11553
3	149660581_515-806-LMC-1_S154	EMP	LMC	MiSeq	0.2	50	3	11553
3	149666566_515-806-LMC-3_S156	EMP	LMC	MiSeq	0.2	50	3	11553
3	149667548_515-806-LMC-2_S155	EMP	LMC	MiSeq	0.2	50	3	11553
3	149658589_Sort-LMC-2_S219	ShortEMP	LMC	MiSeq	0.2	45	3	11553
3	149658590_Sort-LMC-4_S221	ShortEMP	LMC	MiSeq	0.2	45	3	11553
3	149668569_Sort-LMC-6_S223	ShortEMP	LMC	MiSeq	0.2	45	3	11553
3	149672533_Sort-LMC-1_S218	ShortEMP	LMC	MiSeq	0.2	45	3	11553
3	149673528_Sort-LMC-3_S220	ShortEMP	LMC	MiSeq	0.2	45	3	11553
3	149673529_Sort-LMC-5_S222	ShortEMP	LMC	MiSeq	0.2	45	3	11553
3	149658575_515-806-Feces-3_S172	EMP	Feces	MiSeq	0.2	50	3, S2	9201, 6429
3	149658576_515-806-Feces-4_S173	EMP	Feces	MiSeq	0.2	50	3, S2	9201, 6429
3	149660583_515-806-Feces-6_S175	EMP	Feces	MiSeq	0.2	50	3, S2	9201, 6429
3	149665565_515-806-Feces-2_S171	EMP	Feces	MiSeq	0.2	50	S2	6429
3	149667549_515-806-Feces-1_S170	EMP	Feces	MiSeq	0.2	50	3, S2	9201, 6429
3	149667551_515-806-Feces-5_S174	EMP	Feces	MiSeq	0.2	50	3, S2	9201, 6429
3	149659580_Shot-Feces-1_S234	ShortEMP	Feces	MiSeq	0.2	45	3, S2	9201, 6429
3	149659581_Shot-Feces-2_S235	ShortEMP	Feces	MiSeq	0.2	45	S2	6429
3	149659582_Shot-Feces-6_S239	ShortEMP	Feces	MiSeq	0.2	45	3, S2	9201, 6429
3	149662601_Shot-Feces-5_S238	ShortEMP	Feces	MiSeq	0.2	45	3, S2	9201, 6429
3	149669561_Shot-Feces-4_S237	ShortEMP	Feces	MiSeq	0.2	45	3, S2	9201, 6429
3	149673527_Shot-Feces-3_S236	ShortEMP	Feces	MiSeq	0.2	45	3, S2	9201, 6429
3	149655592_515-806-Soil-4_S165	EMP	Soil	MiSeq	0.2	50	3, S2	9201, 6429
3	149656578_515-806-Soil-5_S166	EMP	Soil	MiSeq	0.2	50	3	9390
3	149658579_515-806-Soil-6_S167	EMP	Soil	MiSeq	0.2	50	3	9390
3	149662585_515-806-Soil-3_S164	EMP	Soil	MiSeq	0.2	50	3	9390
3	149665566_515-806-Soil-2_S163	EMP	Soil	MiSeq	0.2	50	3	9390
3	149668558_515-806-Soil-1_S162	EMP	Soil	MiSeq	0.2	50	3	9390
3	149655601_Short-soil-2_S227	ShortEMP	Soil	MiSeq	0.2	45	3	9390
3	149665569_Short-soil-4_S229	ShortEMP	Soil	MiSeq	0.2	45	3	9390
3	149666572_Short-soil-5_S230	ShortEMP	Soil	MiSeq	0.2	45	3	9390
3	149667556_Short-soil-1_S226	ShortEMP	Soil	MiSeq	0.2	45	3	9390
3	149667557_Short-soil-6_S231	ShortEMP	Soil	MiSeq	0.2	45	3	9390
3	149672532_Short-soil-3_S228	ShortEMP	Soil	MiSeq	0.2	45	3	9390
3	149656579_515-806-Zymo-2_S147	EMP	Zymo	MiSeq	0.2	50	3, 5	10861, 4000
3	149660584_515-806-Zymo-4_S149	EMP	Zymo	MiSeq	0.2	50	3, 5	10861, 4000
3	149662586_515-806-Zymo-3_S148	EMP	Zymo	MiSeq	0.2	50	3, 5	10861, 4000
3	149670563_515-806-Zymo-1_S146	EMP	Zymo	MiSeq	0.2	50	3, 5	10861, 4000
3	149671543_515-806-Zymo-6_S151	EMP	Zymo	MiSeq	0.2	50	3, 5	10861, 4000
3	149672526_515-806-Zymo-5_S150	EMP	Zymo	MiSeq	0.2	50	3, 5	10861, 4000
3	149660592_Short-Zymo-3_S212	ShortEMP	Zymo	MiSeq	0.2	45	3, 5	10861, 4000
3	149662598_Short-Zymo-5_S214	ShortEMP	Zymo	MiSeq	0.2	45	3, 5	10861, 4000
3	149667555_Short-Zymo-1_S210	ShortEMP	Zymo	MiSeq	0.2	45	3, 5	10861, 4000
3	149668567_Short-Zymo-6_S215	ShortEMP	Zymo	MiSeq	0.2	45	3, 5	10861, 4000
3	149669559_Short-Zymo-4_S213	ShortEMP	Zymo	MiSeq	0.2	45	3, 5	10861, 4000
3	149671545_Short-Zymo-2_S211	ShortEMP	Zymo	MiSeq	0.2	45	3, 5	10861, 4000
3	149655595_Long-Zymo-2_S179	LongEMP	Zymo	MiSeq	0.2	50	5	4000
3	149660588_Long-Zymo-5_S182	LongEMP	Zymo	MiSeq	0.2	50	5	4000
3	149661589_Long-Zymo-4_S181	LongEMP	Zymo	MiSeq	0.2	50	5	4000
3	149661590_Long-Zymo-6_S183	LongEMP	Zymo	MiSeq	0.2	50	5	4000
3	149668561_Long-Zymo-3_S180	LongEMP	Zymo	MiSeq	0.2	50	5	4000
3	149673524_Long-Zymo-1_S178	LongEMP	Zymo	MiSeq	0.2	50	5	4000
3	149673526_No-linkers-Zymo-6_S192	NoLinker_ShortEMP	Zymo	MiSeq	0.2	45	5	4000
3	149657583_No-linkers-Zymo-1_S152	NoLinker_ShortEMP	Zymo	MiSeq	0.2	45	5	4000
3	149654597_No-linkers-Zymo-4_S176	NoLinker_ShortEMP	Zymo	MiSeq	0.2	45	5	4000
3	149661592_No-linkers-Zymo-5_S184	NoLinker_ShortEMP	Zymo	MiSeq	0.2	45	5	4000
3	149669557_No-linkers-Zymo-2_S160	NoLinker_ShortEMP	Zymo	MiSeq	0.2	45	5	4000
3	149672530_No-linkers-Zymo-3_S168	NoLinker_ShortEMP	Zymo	MiSeq	0.2	45	5	4000
4	147414288_515-806-Zymo-1_S146	EMP	Zymo	MiniSeq	0.2	50	5	4000
4	147414289_515-806-Zymo-2_S147	EMP	Zymo	MiniSeq	0.2	50	5	4000
4	147415282_515-806-Zymo-5_S150	EMP	Zymo	MiniSeq	0.2	50	5	4000
4	147416283_515-806-Zymo-3_S148	EMP	Zymo	MiniSeq	0.2	50	5	4000
4	147418282_515-806-Zymo-4_S149	EMP	Zymo	MiniSeq	0.2	50	5	4000
4	147418283_515-806-Zymo-6_S151	EMP	Zymo	MiniSeq	0.2	50	5	4000
4	147416297_Short-Zymo-1_S210	ShortEMP	Zymo	MiniSeq	0.2	45	5	4000
4	147416298_Short-Zymo-2_S211	ShortEMP	Zymo	MiniSeq	0.2	45	5	4000
4	147417289_Short-Zymo-4_S213	ShortEMP	Zymo	MiniSeq	0.2	45	5	4000
4	147423299_Short-Zymo-3_S212	ShortEMP	Zymo	MiniSeq	0.2	45	5	4000
4	147424294_Short-Zymo-6_S215	ShortEMP	Zymo	MiniSeq	0.2	45	5	4000
4	147432295_Short-Zymo-5_S214	ShortEMP	Zymo	MiniSeq	0.2	45	5	4000
4	147414304_Long-Zymo-3_S180	LongEMP	Zymo	MiniSeq	0.2	50	Did not merge	Did not merge
4	147416295_Long-Zymo-2_S179	LongEMP	Zymo	MiniSeq	0.2	50	Did not merge	Did not merge
4	147422286_Long-Zymo-4_S181	LongEMP	Zymo	MiniSeq	0.2	50	Did not merge	Did not merge
4	147426297_Long-Zymo-1_S178	LongEMP	Zymo	MiniSeq	0.2	50	Did not merge	Did not merge
4	147427297_Long-Zymo-6_S183	LongEMP	Zymo	MiniSeq	0.2	50	Did not merge	Did not merge
4	147429292_Long-Zymo-5_S182	LongEMP	Zymo	MiniSeq	0.2	50	Did not merge	Did not merge
4	147417288_No-linkers-Zymo-4_S176	NoLinker_ShortEMP	Zymo	MiniSeq	0.2	45	5	4000
4	147420292_No-linkers-Zymo-5_S184	NoLinker_ShortEMP	Zymo	MiniSeq	0.2	45	5	4000
4	147422288_No-linkers-Zymo-6_S192	NoLinker_ShortEMP	Zymo	MiniSeq	0.2	45	5	4000
4	147423297_No-linkers-Zymo-3_S168	NoLinker_ShortEMP	Zymo	MiniSeq	0.2	45	5	4000
4	147426299_No-linkers-Zymo-2_S160	NoLinker_ShortEMP	Zymo	MiniSeq	0.2	45	5	4000
4	147430297_No-linkers-Zymo-1_S152	NoLinker_ShortEMP	Zymo	MiniSeq	0.2	45	5	4000
