# Supplementary material for: PCR effects of melting temperature adjustment of individual primers in degenerate primer pools
Source: PeerJ. 2019 Mar 4;7:e6570. doi: 10.7717/peerj.6570 (PMC6404654; doi:10.7717/peerj.6570)
Supplement: Table S5 [file peerj-07-6570-s009.xlsx]

## Sheet: S5
	EMP 806R	Length/Nuleotide Position	1	2	3	4	5	6	7	8	9	10	11	12	13	14	15	16		ShortEMP 806R	Length/Nuleotide Position	1	2	3	4	5	6	7	8	9	10	11	12	13	14	15	16
	GGACTACAAGGGTATCTAAT	20	G	G	A	C	T	A	C	A	A	G	G	G	T	A	T	C		GGACTACAAGGGTATCTAA	19	G	G	A	C	T	A	C	A	A	G	G	G	T	A	T	C
	GGACTACCAGGGTATCTAAT	20	G	G	A	C	T	A	C	C	A	G	G	G	T	A	T	C		GACTACCAGGGTATCTAAT	19	G	A	C	T	A	C	C	A	G	G	G	T	A	T	C	T
	GGACTACGAGGGTATCTAAT	20	G	G	A	C	T	A	C	G	A	G	G	G	T	A	T	C		GGACTACGAGGGTATCTA	18	G	G	A	C	T	A	C	G	A	G	G	G	T	A	T	C
	GGACTACTAGGGTATCTAAT	20	G	G	A	C	T	A	C	T	A	G	G	G	T	A	T	C		GGACTACTAGGGTATCTAAT	20	G	G	A	C	T	A	C	T	A	G	G	G	T	A	T	C
	GGACTACACGGGTATCTAAT	20	G	G	A	C	T	A	C	A	C	G	G	G	T	A	T	C		GACTACACGGGTATCTAAT	19	G	A	C	T	A	C	A	C	G	G	G	T	A	T	C	T
	GGACTACCCGGGTATCTAAT	20	G	G	A	C	T	A	C	C	C	G	G	G	T	A	T	C		CTACCCGGGTATCTAAT	17	C	T	A	C	C	C	G	G	G	T	A	T	C	T	A	A
	GGACTACGCGGGTATCTAAT	20	G	G	A	C	T	A	C	G	C	G	G	G	T	A	T	C		CTACGCGGGTATCTAAT	17	C	T	A	C	G	C	G	G	G	T	A	T	C	T	A	A
	GGACTACTCGGGTATCTAAT	20	G	G	A	C	T	A	C	T	C	G	G	G	T	A	T	C		GGACTACTCGGGTATCTA	18	G	G	A	C	T	A	C	T	C	G	G	G	T	A	T	C
	GGACTACAGGGGTATCTAAT	20	G	G	A	C	T	A	C	A	G	G	G	G	T	A	T	C		GACTACAGGGGTATCTAAT	19	G	A	C	T	A	C	A	G	G	G	G	T	A	T	C	T
	GGACTACCGGGGTATCTAAT	20	G	G	A	C	T	A	C	C	G	G	G	G	T	A	T	C		GGACTACCGGGGTATC	16	G	G	A	C	T	A	C	C	G	G	G	G	T	A	T	C
	GGACTACGGGGGTATCTAAT	20	G	G	A	C	T	A	C	G	G	G	G	G	T	A	T	C		CTACGGGGGTATCTAAT	17	C	T	A	C	G	G	G	G	G	T	A	T	C	T	A	A
	GGACTACTGGGGTATCTAAT	20	G	G	A	C	T	A	C	T	G	G	G	G	T	A	T	C		GACTACTGGGGTATCTAAT	19	G	A	C	T	A	C	T	G	G	G	G	T	A	T	C	T
	GGACTACAAGGGTTTCTAAT	20	G	G	A	C	T	A	C	A	A	G	G	G	T	T	T	C		GGACTACAAGGGTTTCTA	18	G	G	A	C	T	A	C	A	A	G	G	G	T	T	T	C
	GGACTACCAGGGTTTCTAAT	20	G	G	A	C	T	A	C	C	A	G	G	G	T	T	T	C		ACTACCAGGGTTTCTAAT	18	A	C	T	A	C	C	A	G	G	G	T	T	T	C	T	A
	GGACTACGAGGGTTTCTAAT	20	G	G	A	C	T	A	C	G	A	G	G	G	T	T	T	C		ACTACGAGGGTTTCTAAT	18	A	C	T	A	C	G	A	G	G	G	T	T	T	C	T	A
	GGACTACTAGGGTTTCTAAT	20	G	G	A	C	T	A	C	T	A	G	G	G	T	T	T	C		GGACTACTAGGGTTTCTAA	19	G	G	A		T	A	C	T	A	G	G	G	T	T	T	C
	GGACTACACGGGTTTCTAAT	20	G	G	A	C	T	A	C	A	C	G	G	G	T	T	T	C		GACTACACGGGTTTCTAA	18	G	A	C	T	A	C	A	C	G	G	G	T	T	T	C	T
	GGACTACCCGGGTTTCTAAT	20	G	G	A	C	T	A	C	C	C	G	G	G	T	T	T	C		ACTACCCGGGTTTCTAA	17	A	C	T	A	C	C	C	G	G	G	T	T	T	C	T	A
	GGACTACGCGGGTTTCTAAT	20	G	G	A	C	T	A	C	G	C	G	G	G	T	T	T	C		ACTACGCGGGTTTCTA	16	A	C	T	A	C	G	C	G	G	G	T	T	T	C	T	A
	GGACTACTCGGGTTTCTAAT	20	G	G	A	C	T	A	C	T	C	G	G	G	T	T	T	C		ACTACTCGGGTTTCTAAT	18	A	C	T	A	C	T	C	G	G	G	T	T	T	C	T	A
	GGACTACAGGGGTTTCTAAT	20	G	G	A	C	T	A	C	A	G	G	G	G	T	T	T	C		ACTACAGGGGTTTCTAAT	18	A	C	T	A	C	A	G	G	G	G	T	T	T	C	T	A
	GGACTACCGGGGTTTCTAAT	20	G	G	A	C	T	A	C	C	G	G	G	G	T	T	T	C		CTACCGGGGTTTCTAAT	17	C	T	A	C	C	G	G	G	G	T	T	T	C	T	A	A
	GGACTACGGGGGTTTCTAAT	20	G	G	A	C	T	A	C	G	G	G	G	G	T	T	T	C		CTACGGGGGTTTCTAAT	17	C	T	A	C	G	G	G	G	G	T	T	T	C	T	A	A
	GGACTACTGGGGTTTCTAAT	20	G	G	A	C	T	A	C	T	G	G	G	G	T	T	T	C		ACTACTGGGGTTTCTAAT	18	A	C	T	A	C	T	G	G	G	G	T	T	T	C	T	A
		A	-	-	24	-	-	24	-	6	8	-	-	-	-	12	-	-			A	7	5	12	7	5	8	5	3	5	-	3	-	4	5	5	12
		C	-	-	-	24	-	-	24	6	8	-	-	-	-	-	-	24			C	5	7	5	12	9	9	11	3	1	-	-	-	5	7	5	7
		T	-	-	-	-	24	-	-	6	-	-	-	-	24	12	24	-			T	-	5	7	5	7	2	1	3	-	5	9	17	15	12	14	5
		G	24	24	-	-	-	-	-	6	8	24	24	24	-	-	-	-			G	12	7	-	-	3	5	7	15	18	19	12	7	-	-	-	-
		Total	1	1	1	1	1	1	1	4	3	1	1	1	1	2	1	1			Total	3	4	3	3	4	4	4	4	3	2	3	2	3	3	3	3
		Shannon Index	0	0	0	0	0	0	0	1.38629	1.09861	0	0	0	0	0.693147	0	0			Shannon Index	1.03274	1.37234	1.03274	1.03274	1.31391	1.26789	1.17616	1.07354	0.674975	0.51174	0.974315	0.603637	0.919174	1.03274	0.968005	1.03274
	Starting Nucleotide Diversity	1.375																		Starting Nucleotide Diversity	3.1875
	Average Shannon Index	0.198628																		Average Shannon Index	1.00121
	Highest Possible Starting Nucleotide Diversity	4
	Highest Possible Shannon Index	1.39
